# Supplementary material for: Performances of Functional and Anatomic Imaging Modalities in Succinate Dehydrogenase A-Related Metastatic Pheochromocytoma and Paraganglioma
Source: Cancers (Basel). 2022 Aug 11;14(16):3886. doi: 10.3390/cancers14163886 (PMC9406057; doi:10.3390/cancers14163886)
Supplement: Supplementary file 1 [file cancers-14-03886-s001.zip]

Archive with 1 entries (1 files):
- cancers-1837805-supplementary.pdf
